# Supplementary material for: Enhancing Water Splitting Performance via NiFeP-CoP on Cobalt Foam: Synergistic Effects and Structural Optimization
Source: Nanomaterials (Basel). 2025 Jun 7;15(12):883. doi: 10.3390/nano15120883 (PMC12196238; doi:10.3390/nano15120883)
Supplement: Supplementary file 1 [file nanomaterials-15-00883-s001.zip]

Archive with 1 entries (1 files):
- nanomaterials-3616786-supplementary.pdf
